# Supplementary material for: Low-intensity pulsed ultrasound promotes skeletal muscle regeneration via modulating the inflammatory immune microenvironment
Source: Int J Biol Sci. 2023 Feb 5;19(4):1123–45. doi: 10.7150/ijbs.79685 (PMC10008697; doi:10.7150/ijbs.79685)
Supplement: Supplementary file 4 — Supplementary movie 3. [file ijbsv19p1123s4.zip]

Archive with 5 entries (4 files):
- M3-Catwalk/
- M3-Catwalk/Control.mp4
- M3-Catwalk/Contusion+UltrasoundHigh.mp4
- M3-Catwalk/Contusion+UltrasoundLow.mp4
- M3-Catwalk/Contusion.mp4
