# Supplementary material for: Low-intensity pulsed ultrasound promotes skeletal muscle regeneration via modulating the inflammatory immune microenvironment
Source: Int J Biol Sci. 2023 Feb 5;19(4):1123–45. doi: 10.7150/ijbs.79685 (PMC10008697; doi:10.7150/ijbs.79685)
Supplement: Supplementary file 6 — Supplementary movie 5. [file ijbsv19p1123s6.zip]

Archive with 3 entries (2 files):
- M5- Treadmill test/
- M5- Treadmill test/TEST1.mp4
- M5- Treadmill test/TEST2.mp4
