# Supplementary material for: Low-intensity pulsed ultrasound promotes skeletal muscle regeneration via modulating the inflammatory immune microenvironment
Source: Int J Biol Sci. 2023 Feb 5;19(4):1123–45. doi: 10.7150/ijbs.79685 (PMC10008697; doi:10.7150/ijbs.79685)
Supplement: Supplementary file 7 — Supplementary movie 6. [file ijbsv19p1123s7.zip]

Archive with 2 entries (1 files):
- M6-Ulrasound treatment in vitro/
- M6-Ulrasound treatment in vitro/Ultrasound treatment in vitro.mp4
